# Supplementary material for: Adolescent Intermittent Ethanol Drives Modest Neuroinflammation but Does Not Escalate Drinking in Male Rats
Source: Cells. 2023 Nov 4;12(21):2572. doi: 10.3390/cells12212572 (PMC10649200; doi:10.3390/cells12212572)
Supplement: Supplementary file 1 [file cells-12-02572-s001.zip]

Archive with 1 entries (1 files):
- cells-2615858-supplementary.pdf
